# Supplementary material for: Reclassification of Saccharomycodes sinensis, Proposal of Yueomyces sinensis gen. nov., comb. nov. within Saccharomycetaceae (Saccharomycetales, Saccharomycotina)
Source: PLoS One. 2015 Sep 16;10(9):e0136987. doi: 10.1371/journal.pone.0136987 (PMC4573984; doi:10.1371/journal.pone.0136987)
Supplement: S1 Data — The new sequences of Yueomyces sinensis and Saccharomycodes sp. (TXT) [file pone.0136987.s001.txt]

>Yueomyces sinensis 18S ribosomal RNA gene, partial sequence; internal transcribed spacer 1, 5.8S ribosomal RNA gene and internal transcribed spacer 2, complete sequence; and 26S ribosomal RNA gene, partial sequence.
TGTTAGATAGCCATGCATGTCTAAGTATAAGCAATTTATACAGTGAAACTGCGAATGGCT
CATTAAATCAGTTATCGTTTATTTGATAGTTCCTTTACTACATGGTATAACTGTGGTAAT
TCTAGAGCTAATACATGCTTAAAATCTCAACCTCTGGAAGAGATGTATTTATTAGATAAA
AAATCAATGTCTTCGGACTCTTTGATGATTCATAATAACTTTTCGAATCGCATGGCCTTG
TGCTGGCGATGGTTCATTCAAATTTCTGCCCTATCAACTTTCGATGGTAGGATAGTGGCC
TACCATGGTTTCAACGGGTAACGGGGAATAAGGGTTCGATTCCGGAGAGGGAGCCTGAGA
AACGGCTACCACATCCAAGGAAGGCAGCAGGCGCGCAAATTACCCAATCCTGATACAGGG
AGGTAGTGACAATAAATAACGATACAGGGCCCATTTGGGTCTTGTAATTGGAATGAGTAC
AATGTAAATACCTTAACGAGGAACAATTGGAGGGCAAGTCTGGTGCCAGCAGCCGCGGTA
ATTCCAGCTCCAATAGCGTATATTAAAGTTGTTGCAGTTAAAAAGCTCGTAGTTGAACTT
TGGGTTCGCTTAGCCGGTCCGTTTTTCGTGTACTGGATCTAAGCGGACCTTTCCTTCTGG
CTAACCTTGGGTCCTTGTGGCTCTTGGCGAACCAGGACTTTTACTTTGAAAAAATTAGAG
TGTTCAAAGCAGGCGTATTGCTCGAATATATTAGCATGGAATAATAGAATAGGACGTTTG
GTTCTATTTTGTTGGTTTCTAGGACCATCGTAATGATTAATAGGGACGGTCGGGGGCATC
AGTATTCAATTGTCAGAGGTGAAATTCTTGGATTTATTGAAGACTAACTACTGCGAAAGC
ATTTGCCAAGGACGTTTTCATTAATCAAGAACGAAAGTTAGGGGATCGAAGATGATCAGA
TACCGTCGTAGTCTTAACCATAAACTATGCCGACTAGGGATCGGGTGGTGTTTTTTTAAT
GACCCACTCGGCACCTTACGAGAAATCAAAGTCTTTGGGTTCTGGGGGGAGTATGGTCGC
AAGGCTGAAACTTAAAGGAATTGACGGAAGGGCACCACCAGGAGTGGAGCCTGCGGCTTA
ATTTGACTCAACACGGGGAAACTCACCAGGTCCAGACACAATAAGGATTGACAGATTGAG
AGCTCTTTCTTGATTTTGTGGGTGGTGGTGCATGGCCGTTCTTAGTTGGTGGAGTGATTT
GTCTGCTTAATTGCGATAACGAACGAGACCTTAACCTACTAAATAGTGATGCTAGCATTT
GCTGGAAGTTCACTTCTTAGAGGGACTATCGATTTCAAGTCGATGGAAGTTTGAGGCAAT
AACAGGTCTGTGATGCCCTTAGACGTTCTGGGCCGCACGCGCGCTACACTGACGGAGCCA
GCGAGTCTAACCTTGGCCGAGAGGCAAGGGTAATCTTGTGAAACTCCGTCGTGCTGGGGA
TAGAGCATTGTAATTTTTGCTCTTCAACGAGGAATTCCTAGTAAGCGCAAGTCATCAGCT
TGCGTTGATTACGTCCCTGCCCTTTGTACACACCGCCCGTCGCTAGTACCGATTGAATGG
CTTAGTGAGGCTTCAGGATCTGCTTAGAGAAGGGGGCAACTCCATCTCAGAGCGGAGAAT
CTAGTCAAACTTGGTCATTTAGAGGAACTAAAAGTCGTAACAAGGTTTCCGTAGGTGAAC
CTGCGGAAGGATCATTAGAGAAATCTATTGAAGGGAGTTTTAGGCAGAGATTTGAGATAG
CCAGCGCTTAATTGCGCGGCGATCTTGAGTTTCATTCAAATGCTTATTACTTTCCAACTT
CTACACACTGTGGAGTTTTTATTCTACTTTTTTCTTTGGGTGAACTTTGTTTGCCCAGAG
GTAACAAACACAAACAATTTTGTATATTTTATTAATTTGTCAAACCAATTTCGTTATGAA
ATACAAACTTTAAAACTTTCAACAACGGATCTCTTGGTTCTCGCATCGATGAAGAACGCA
GCGAAATGCGATACGTAATGTGAATTGCAGAATTCCGTGAATCATCGAATCTTTGAACGC
ACATTGCGCCCTTTGGTATTCCAAAGGGCATGCCTGTTTGAGCGTCATTTCCTTCTCAAA
CACTCGTGTTTGGTAGTGAGTGATACTCTTTCCAGGGTTAACTTGAAATTGCAAGCCTGT
TTGGCTGTGCGCTGGCTCGGATAAAGCTATTTGTCCAGTCTGCCAATACCAAAGTCGTAT
TAGGTTTTACCAACTTCGGCGGATGGTGCTGGTGGGTGTTATAAAGACTTCTAGTGTGTT
CAATGCTAATGTACTGTCTGGCGAACAATATTCTCAAAGTTTGACCTCAAATCAGGTAGG
GCTACCCGCTGAACTTAAGCATATCAATAAGCGGAGGAAAAGAAACCAACCGGGATTGCC
TTAGTAACGGCGAGTGAAGCGGCAAAAGCTCAAATTTGAAATCTGGTACCTTCGGTGCCC
GAGTTGTAATTTGTAGAATTTATTTTGGGGCTGTTCCTTATCTATGTTCCTTGGAACAGG
ACGTCATAGAGGGTGAGAATCCCGTATGATGAGGAGTGCAGTTCTTTGTAAAATATTTTC
GAAGAGTCGAGTTGTTTGGGAATGCAGCTCTAAGTGGGTGGTAAATTCCATCTAAAGCTA
AATATTGGCGAGAGACCGATAGCGAACAAGTACAGTGATGGAAAGATGAAAAGAACTTTG
AAAAGAGAGTGAAAAAGTACGTGAAATTGTTGAAAGGGAAGGGCATTTGATCAGACATGG
TGTTTTGTGCCCTCTGCTCCTTGTGGGTAGGGGAATCTCGCAGCTCACTGGGCCAGTATC
AGTTTTGGCGGTAGGATAAATCCATTGGAATGTAACTTGCCTCGGTAAGTATTATAGACT
TTGGGAATACTGCCAGCCGGGACTGAGGTATGCGCTTGCAAGGATACTGCATAG
>Saccharomycodes sp. strain SD200 18S ribosomal RNA gene, partial sequence; internal transcribed spacer 1, 5.8S ribosomal RNA gene and internal transcribed spacer 2, complete sequence; and 26S ribosomal RNA gene, partial sequence.
CATGCATGTCTAAGTATAAGCAATTTATACAGTGAAACTGCGAATGGCTCATTAAATCAG
TTATCGTTTATTTGATAGTTCCTTTACTACATGGAATACCTGTGGTAATTCTAGAGCTAA
TACATGCTTAAAATCCCGACTCTTGTGGAAGGGATGTATTTATTAGATAAAAAATCAATG
TCTTCGGACTCTTTGATGATTCATAATAACTTTTCGAATCGCATGGCCTTGTGCTGGCGA
TGGTTCATTCAAATTTCTGCCCTATCAACTTTCGATGGTAGGATAGTGGCCTACCATGGT
TTCAACGGGTAACGGGGAATAAGGGTTCGATTCCGGAGAGGGAGCCTGAGAAACGGCTAC
CACATCCAAGGAAGGCAGCAGGCGCGCAAATTACCCAATCCTAATACAGGGAGGTAGTGA
CAATAAATAACGATACAGGGCCCATTCGGGTCTTGTAATTGGAATGAGTACAATGTAAAT
ACCTTAACGAGGAACAATTGGAGGGCAAGTCTGGTGCCAGCAGCCGCGGTAATTCCAGCT
CCAATAGCGTATATTAAAGTTGTTGCAGTTAAAAAGCTCGTAGTTGAACCTTGGGCCTGG
TTGGCCGGTCCGATTTTTTTCGTGTACTGTGTTGACCGGGTCTTTCCTTCTGGCTAACCA
TTTGTCCTTGTGGCAGATGGCGAACCAGGACATTTACTTTGAAAAAATTAGAGTGTTCAA
AGCAGGCGTAAGCTCGAATATATTAGCATGGAATAATAGAATAGGACGTTTGGTTCTATT
TTGTTGGTTTCTAGGACCATCGTAATGATTAATAGGGACGGTCGGGGGCATCAGTATTCA
GTTGTCAGAGGTGAAATTCTTGGATTTACTGAAGACTAACTACTGCGAAAGCATTTGCCA
AGGACGTTTTCATTAATCAAGAACGAAAGTTAGGGGATCGAAGATGATCAGATACCGTCG
TAGTCTTAACCATAAACTATGCCGACTAGGGATCGGGTGGTGTTTTTTATTGACCCACTC
GGCACCTTACGAGAAATCAAAGTTTTTGGGTTCTGGGGGGAGTATGGTCGCAAGGCTGAA
ACTTAAAGGAATTGACGGAAGGGCACCACCAGGAGTGGAGCCTGCGGCTTAATTTGACTC
AACACGGGGAAACTCACCAGGTCCAGACACAATAAGGATTGACAGATTGAGAGCTCTTTC
TTGATTTTGTGGGTGGTGGTGCATGGCCGTTCTTAGTTGGTGGAGTGATTTGTCTGCTTA
ATTGCGATAACGAACGAGACCTTAACCTACTAAATAGTGATGCTGGCTTTTGCTGGTTAT
CTACTTCTTAGAGGGACTATCGGTATCAAGCCGATGGAAGTTTGAGGCAATAACAGGTCT
GTGATGCCCTTAGACGTTCTGGGCCGCACGCGCGCTACACTGACGGAGCCAGCGAGTATA
ACCTTGGCCGAGAGGTCTGGGTAACCTTGTGAAACTCCGTCGTGCTGGGGATAGAGCATT
GCAATTATTGCTCTTCAACGAGGAATTCCTAGTAAGCGCAAGTCATCAGCTTGCGTTGAT
TACGTCCCTGCCCTTTGTACACACCCGCCCGTCACTAGTACCGATTGAATGGCTTAGTGA
GGCCTCTGGATTTGCTTAGAAGAGGGGGCAACTCCACTTCAGAGCGGAGAAATTGTACAA
ACTTGGTCATTTAGAGGAACTAAAAGTCGTAACAAGGTTTCCGTAGGTGAACCTGCGGAA
GGATCATTTAAGAAAAAAACTGTTTATAAACAGACGGTAGACTTTTCTTGGGGAGAAGTT
ATTGATTGCTTTGGCCTGCGCTTAACTGCGCGGCTAGTAGTTGATGATTTTGTTATTATC
CGAGACGAAGGAAACGTCTGATTTTAAAAACATTCTACACTTTGGAGTACTTTTTTATTA
ATGTATTTCTTCCTTGGACGAGCAATTGTTCAAGGGTTAATAAACACAAACAATTTTTTT
TTAATTTTTAACACAATTCAAAAATATATCGTTTCTTTTATTAGAAATATAAAAATTTTA
AAACTTTCAACAACGGATCTCTTGGTTCTCGCATCGATGAAGAACGTAGCGAATTGCGAT
AAGTAATGTGAATTGCAGATTTTCGTGAATCATTGAATTTTTGAACGCACATTGCGCCCT
TTGGTATTCCAAAGGGCATGCCTGTTTGAGCGTCATTTCCTTCTCAAAAGAGTTTTTTTA
TTCTTTTGGTTGTGAGTGATACTTTTTCCTTTTACAGGGAAGGGGTTAACTTGAAATTGT
TGCTTAGCAAAGAAGAATTTTGATTAAAATTTCTTGTTTATTACTATTAGGTTTATCCCA
ACTAGTGATTATTGAGAGTTTTTATTACAGAGTCTTTTCACTTTTGCTATAATACTATTC
TATAAGTTTGACCTCAAATCAGGTAGGAATACCCGCTGAACTTAAGCATATCAATAAGCG
GAGGAAAAGAAACCAACCGGGATTGCCCTAGTAACGGCGAGTGAAGCGGCAAAAGCTCAA
ATTTGAAATCTGGCATCTTTGATGTCCGAGTTGTAATTTGAAGAGGTTACTTTGGAGGCT
GGCTCTTGTCTATGTTCCTTGGAACAGGACGTCATGGAGGGTGAGAATCCCGTCTGGCGA
GAGTTTCAGTTTCTATGTAAAGTAGCATTCGACGAGTCGAGTTGTTTGGGAATGCAGCTC
AAAGTGGGTGGTAAATTCCATCTAAAGCTAAATATTGGCGAGAGACCGATAGCGAACAAG
TACAGTGATGGAAAGATGAAAAGAACTTTGAAAAGAGAGTGAAAAAGTACGTGAAATTGT
TGAAAGGGAAGGGCATTTGATCAGACATGGTGTTTCGTGCTTCTTGCTCCTTGTGGGCGG
GGAGACTCACACGGTTCACTGGGCCAACATCAGTTTTGGCAGCAGGATAAAACTTTGGGA
ACGTAGCTTTCTTCGGGAAGTATTATAGCCCTTGGCAATACTGCTAGCCGGGATTGAGGA
CTGCGCATTATGCAAGGATGTGCTAAGAAGGCGCCCTT
>Saccharomycodes sp. strain SD169 18S ribosomal RNA gene, partial sequence; internal transcribed spacer 1, 5.8S ribosomal RNA gene and internal transcribed spacer 2, complete sequence; and 26S ribosomal RNA gene, partial sequence.
ATGTCTAAGTATAAGCAATTTATACAGTGAAACTGCGAATGGCTCATTAAATCAGTTATC
GTTTATTTGATAGTTCCTTTACTACATGGAATACCTGTGGTAATTCTAGAGCTAATACAT
GCTTAAAATCCCGACTCTTGTGGAAGGGATGTATTTATTAGATAAAAAATCAATGTCTTC
GGACTCTTTGATGATTCATAATAACTTTTCGAATCGCATGGCCTTGTGCTGGCGATGGTT
CATTCAAATTTCTGCCCTATCAACTTTCGATGGTAGGATAGTGGCCTACCATGGTTTCAA
CGGGTAACGGGGAATAAGGGTTCGATTCCGGAGAGGGAGCCTGAGAAACGGCTACCACAT
CCAAGGAAGGCAGCAGGCGCGCAAATTACCCAATCCTAATACAGGGAGGTAGTGACAATA
AATAACGATACAGGGCCCATTCGGGTCTTGTAATTGGAATGAGTACAATGTAAATACCTT
AACGAGGAACAATTGGAGGGCAAGTCTGGTGCCAGCAGCCGCGGTAATTCCAGCTCCAAT
AGCGTATATTAAAGTTGTTGCAGTTAAAAAGCTCGTAGTTGAACCTTGGGCCTGGTTGGC
CGGTCCGATTTTTTTCGTGTACTGTGTTGACCGGGTCTTTCCTTCTGGCTAACCATTTGT
CCTTGTGGCAGATGGCGAACCAGGACATTTACTTTGAAAAAATTAGAGTGTTCAAAGCAG
GCGTAAGCTCGAATATATTAGCATGGAATAATAGAATAGGACGTTTGGTTCTATTTTGTT
GGTTTCTAGGACCATCGTAATGATTAATAGGGACGGTCGGGGGCATCAGTATTCAGTTGT
CAGAGGTGAAATTCTTGGATTTACTGAAGACTAACTACTGCGAAAGCATTTGCCAAGGAC
GTTTTCATTAATCAAGAACGAAAGTTAGGGGATCGAAGATGATCAGATACCGTCGTAGTC
TTAACCATAAACTATGCCGACTAGGGATCGGGTGGTGTTTTTTATTGACCCACTCGGCAC
CTTACGAGAAATCAAAGTTTTTGGGTTCTGGGGGGAGTATGGTCGCAAGGCTGAAACTTA
AAGGAATTGACGGAAGGGCACCACCAGGAGTGGAGCCTGCGGCTTAATTTGACTCAACAC
GGGGAAACTCACCAGGTCCAGACACAATAAGGATTGACAGATTGAGAGCTCTTTCTTGAT
TTTGTGGGTGGTGGTGCATGGCCGTTCTTAGTTGGTGGAGTGATTTGTCTGCTTAATTGC
GATAACGAACGAGACCTTAACCTACTAAATAGTGATGCTGGCTTTTGCTGGTTATCTACT
TCTTAGAGGGACTATCGGTATCAAGCCGATGGAAGTTTGAGGCAATAACAGGTCTGTGAT
GCCCTTAGACGTTCTGGGCCGCACGCGCGCTACACTGACGGAGCCAGCGAGTATAACCTT
GGCCGAGAGGTCTGGGTAACCTTGTGAAACTCCGTCGTGCTGGGGATAGAGCATTGCAAT
TATTGCTCTTCAACGAGGAATTCCTAGTAAGCGCAAGTCATCAGCTTGCGTTGATTACGT
CCCTGCCCTTTGTACACACCGCCCGTCGCTAGTACCGATTGAATGGCTTAGTGAGGCCTC
TGGATTTGCTTAGAAGAGGGGGCAACTCCACTTCAGAGCGGAGAAATTGGACAAACTTGG
TCATTTAGAGGAACTAAAAGTCGTAACAAGGTTTCCGTAGGTGAACCTGCGGAAGGATCA
TTTAAGAAAAAAACTGTTTATAAACAGACGGTAGACTTTTCTTGGGGAGAAGTTATTGAT
TGCTTTGGCCTGCGCTTAACTGCGCGGCTAGTAGTTGATGATTTTGTTATTATCCGAGAC
GAAGGAAACGTCTGATTTTAAAAACATTCTACACTTTGGAGTACTTTTTTATTAATGTAT
TTCTTCCTTGGACGAGCAATTGTTCAAGGGTTAATAAACACAAACAATTTTTTTTTAATT
TTTAACACAATTCAAAAATATATCGTTTCTTTTATTAGAAATATAAAAATTTTAAAACTT
TCAACAACGGATCTCTTGGTTCTCGCATCGATGAAGAACGTAGCGAATTGCGATAAGTAA
TGTGAATTGCAGATTTTCGTGAATCATTGAATTTTTGAACGCACATTGCGCCCTTTGGTA
TTCCAAAGGGCATGCCTGTTTGAGCGTCATTTCCTTCTCAAAAGAGTTTTTTTATTCTTT
TGGTTGTGAGTGATACTTTTTCCTTTTACAGGGAAGGGGTTAACTTGAAATTGTTGCTTA
GCAAAGAAGAATTTTGATTAAAATTTCTTGTTTATTACTATTAGGTTTATCCCAACTAGT
GATTATTGAGAGTTTTTATTACAGAGTCTTTTCACTTTTGCTATAATACTATTCTATAAG
TTTGACCTCAAATCAGGTAGGAATACCCGCTGAACTTAAGCATATCAATAAGCGGAGGAA
AAGAAACCAACCGGGATTGCCCTAGTAACGGCGAGTGAAGCGGCAAAAGCTCAAATTTGA
AATCTGGCATCTTTGATGTCCGAGTTGTAATTTGAAGAGGTTACTTTGGAGGCTGGCTCT
TGTCTATGTTCCTTGGAACAGGACGTCATGGAGGGTGAGAATCCCGTCTGGCGAGAGTTT
CAGTTTCTATGTAAAGTAGCATTCGACGAGTCGAGTTGTTTGGGAATGCAGCTCAAAGTG
GGTGGTAAATTCCATCTAAAGCTAAATATTGGCGAGAGACCGATAGCGAACAAGTACAGT
GATGGAAAGATGAAAAGAACTTTGAAAAGAGAGTGAAAAAGTACGTGAAATTGTTGAAAG
GGAAGGGCATTTGATCAGACATGGTGTTTCGTGCTTCTTGCTCCTTGTGGGCGGGGAGAC
TCACACGGTTCACTGGGCCAACATCAGTTTTGGCAGCAGGATAAAACTTTGGGAACGTAG
CTTTCTTCGGGAAGTATTATAGCCCTTGGCAATACTGCTAGCCGGGATTGAGGACTGCGC
ATTATGCAAGGATGTGCTAAGAAGGCGCCCTT
>Saccharomycodes sp. strain SD139 18S ribosomal RNA gene, partial sequence
ATGTCTAAGTATAAGCAATTTATACAGTGAAACTGCGAATGGCTCATTAAATCAGTTATC
GTTTATTTGATAGTTCCTTTACTACATGGAATACCTGTGGTAATTCTAGAGCTAATACAT
GCTTAAAATCCCGACTCTTGTGGAAGGGATGTATTTATTAGATAAAAAATCAATGTCTTC
GGACTCTTTGATGATTCATAATAACTTTTCGAATCGCATGGCCTTGTGCTGGCGATGGTT
CATTCAAATTTCTGCCCTATCAACTTTCGATGGTAGGATAGTGGCCTACCATGGTTTCAA
CGGGTAACGGGGAATAAGGGTTCGATTCCGGAGAGGGAGCCTGAGAAACGGCTACCACAT
CCAAGGAAGGCAGCAGGCGCGCAAATTACCCAATCCTAATACAGGGAGGTAGTGACAATA
AATAACGATACAGGGCCCATTCGGGTCTTGTAATTGGAATGAGTACAATGTAAATACCTT
AACGAGGAACAATTGGAGGGCAAGTCTGGTGCCAGCAGCCGCGGTAATTCCAGCTCCAAT
AGCGTATATTAAAGTTGTTGCAGTTAAAAAGCTCGTAGTTGAACCTTGGGCCTGGTTGGC
CGGTCCGATTTTTTTCGTGTACTGTGTTGACCGGGTCTTTCCTTCTGGCTAACCATTTGT
CCTTGTGGCAGATGGCGAACCAGGACATTTACTTTGAAAAAATTAGAGTGTTCAAAGCAG
GCGTAAGCTCGAATATATTAGCATGGAATAATAGAATAGGACGTTTGGTTCTATTTTGTT
GGTTTCTAGGACCATCGTAATGATTAATAGGGACGGTCGGGGGCATCAGTATTCAGTTGT
CAGAGGTGAAATTCTTGGATTTACTGAAGACTAACTACTGCGAAAGCATTTGCCAAGGAC
GTTTTCATTAATCAAGAACGAAAGTTAGGGGATCGAAGATGATCAGATACCGTCGTAGTC
TTAACCATAAACTATGCCGACTAGGGATCGGGTGGTGTTTTTTATTGACCCACTCGGCAC
CTTACGAGAAATCAAAGTTTTTGGGTTCTGGGGGGAGTATGGTCGCAAGGCTGAAACTTA
AAGGAATTGACGGAAGGGCACCACCAGGAGTGGAGCCTGCGGCTTAATTTGACTCAACAC
GGGGAAACTCACCAGGTCCAGACACAATAAGGATTGACAGATTGAGAGCTCTTTCTTGAT
TTTGTGGGTGGTGGTGCATGGCCGTTCTTAGTTGGTGGAGTGATTTGTCTGCTTAATTGC
GATAACGAACGAGACCTTAACCTACTAAATAGTGATGCTGGCTTTTGCTGGTTATCTACT
TCTTAGAGGGACTATCGGTATCAAGCCGATGGAAGTTTGAGGCAATAACAGGTCTGTGAT
GCCCTTAGACGTTCTGGGCCGCACGCGCGCTACACTGACGGAGCCAGCGAGTATAACCTT
GGCCGAGAGGTCTGGGTAACCTTGTGAAACTCCGTCGTGCTGGGGATAGAGCATTGCAAT
TATTGCTCTTCAACGAGGAATTCCTAGTAAGCGCAAGTCATCAGCTTGCGTTGATTACGT
CCCTGCCCTTTGTACACACCGCCCGTCGCTAGTACCGATTGAATGGCTTAGTGAGGCCTC
TGGATTTGCTTAGAAGAGGGGGCAACTCCACTTCAGAGCGGAGAAATTGGACAAACTTGG
TCATTTAGAGG
>Saccharomycodes sp. strain SD139 26S ribosomal RNA gene, partial sequence
GGAAAAGAAACCAACCGGGATTGCCCTAGTAACGGCGAGTGAAGCGGCAAAAGCTCAAAT
TTGAAATCTGGCATCTTTGATGTCCGAGTTGTAATTTGAAGAGGTTACTTTGGAGGCTGG
CTCTTGTCTATGTTCCTTGGAACAGGACGTCATGGAGGGTGAGAATCCCGTCTGGCGAGA
GTTTCAGTTTCTATGTAAAGTAGCATTCGACGAGTCGAGTTGTTTGGGAATGCAGCTCAA
AGTGGGTGGTAAATTCCATCTAAAGCTAAATATTGGCGAGAGACCGATAGCGAACAAGTA
CAGTGATGGAAAGATGAAAAGAACTTTGAAAAGAGAGTGAAAAAGTACGTGAAATTGTTG
AAAGGGAAGGGCATTTGATCAGACATGGTGTTTCGTGCTTCTTGCTCCTTGTGGGCGGGG
AGACTCACACGGTTCACTGGGCCAACATCAGTTTTGGCAGCAGGATAAAACCTTGGGAAC
GTAGCTTTCTTCGGGAAGTATTATAGCCCTTGGCAATACTGCTAGCCGGGATTGAGGACT
GCGCATTATGCAAGGATGT
>Saccharomycodes sp. SD139_1 18S ribosomal RNA gene, partial sequence; internal transcribed spacer 1, 5.8S ribosomal RNA gene and internal transcribed spacer 2, complete sequence; and 26S ribosomal RNA gene, partial sequence.
GTTTCCGTAGGTGAACCTGCGGAAGGATCATTTAAGAAAAAAACTGTTTATAAACAGACG
GTAGACTTTTCTTGGGGAGAAGTTGTTGATTGCTTTGGCCTGCGCTTAACTGCGCGGCTA
GTAGTTGATGATTTTGTTATTATCCGAGACGAAGGAAACGTCTGATTTTAAAAACATTCT
ACACTTTGGAGTACTTTTTTATTAATGTATTTCTTCCTTGGACGAGCAATTGTTCAAGGG
TTAATAAACACAAACAATTTTTTTTTTAATTTTTAAAACAATTCAAAAATATATCATTTC
TTTTATTAGAAATATAAAAATTTTAAAACTTTCAACAACGGATCTCTTGGTTCTCGCATC
GATGAAGAACGTAGCGAATTGCGATAAGTAATGTGAATTGCAGATTTTCGTGAATCATTG
AATTTTTGAACGCACATTGCGCCCTTTGGTATTCCAAAGGGCATGCCTGTTTGAGCGTCA
TTTCCTTCTCAAAAGAGTTTTTTTATTCTTTTGGTTGTGAGTGATACTTTTTCCTTTTAC
AGGGAAGGGGTTAACTTGAAATTGTTGCTTAGCAAAGAAGAATTTTGATTAAAATTTCTT
GTTTATTACTATTAGGTTTATCCCAACTAGTGATTATTGAGAGTTTTTATTACAGAGTCT
TTTCACTTTTGCTATAATACTATTCTATAAGTT
>Saccharomycodes pseudoludwigi SD139_6 18S ribosomal RNA gene, partial sequence; internal transcribed spacer 1, 5.8S ribosomal RNA gene and internal transcribed spacer 2, complete sequence; and 26S ribosomal RNA gene, partial sequence.
GTTTCCGTAGGTGAACCTGCGGAAGGATCATTTAAGAAAAAAACTGTTTATAAACAGACG
GTGGACTTTTCTTGGGGAGAAGTTGTTGATTGCTTTGGCCTGCGCTTAACTGCGCGGCTA
GTAGTTGATGATTTTGTTATTATCCGAGACGAAGGAAACGTCTGATTTTAAAAACATTCT
ACACTTTGGAGTACTTTTTTATTAATGTATTTCTTCCTTGGACGAGCAATTGTTCAAGGG
TTAATAAACACAAACAATTTTTTTTTTAATTTTTAAAACAATTCAAAAATATATCGTTTC
TTTTATTAGAAATATAAAAATTTTAAAACTTTCAACAACGGATCTCTTGGTTCTCGCATC
GATGAAGAACGTAGCGAATTGCGATAAGTAATGTGAATTGCAGATTTTCGTGAATCATTG
AATTTTTGAACGCACATTGCGCCCTTTGGTATTCCAAAGGGCATGCCTGTTTGAGCGTCA
TTTCCTTCTCAAAAGAGTTTTTTTATTCTTTTGGTTGTGAGTGATACTTTTTCCTTTTAC
AGGGAAGGGGTTAACTTGAAATTGTTGCTTAGCAAAGAAGAATTTTGATTAAAATTTCTT
GTTTATTACTATTAGGTTTATCCCAACTAGTGATTATTGAGAGTTTTTATTACAGAGTCT
TTTCACTTTTGCTATAATACTATTCTATAAGTT
>Saccharomycodes pseudoludwigi SD139_5 18S ribosomal RNA gene, partial sequence; internal transcribed spacer 1, 5.8S ribosomal RNA gene and internal transcribed spacer 2, complete sequence; and 26S ribosomal RNA gene, partial sequence.
GTTTCCGTAGGTGAACCTGCGGAAGGATCATTTAAGAAAAAAACTGTTTATAAACAGACG
GTGGACTTTTCTTGGGGAGAAGTTGTTGATTGCTTTGGCCTGCGCTTAACTGCGCGGCTA
GTAGTTGATGATTTTGTTATTATCCGAGACGAAGGAAACGTCTGATTTTAAAAACATTCT
ACACTTTGGAGTACTTTTTTATTAATGTATTTCTTCCTTGGACGAGCAATTGTTCAAGGG
TTAATAAACACAAACAATTTTTTTTTTAATTTTTAAAACAATTCAAAAATATATCGTTTC
TTTTATTAGAAATATAAAAATTTTAAAACTTTCAACAACGGATCTCTTGGTTCTCGCATC
GATGAAGAACGTAGCGAATTGCGATAAGTAATGTGAATTGCAGATTTTCGTGAATCATTG
AATTTTTGAACGCACATTGCGCCCTTTGGTATTCCAAAGGGCATGCCTGTTTGAGCGTCA
TTTCCTTCTCAAAAGAGTTTTTTTATTCTTTTGGTTGTGAGTGATACTTTTTCCTTTTAC
AGGGAAGGGGTTAACTTGAAATTGTTGCTTAGCAAAGAAGAATTTTGATTAAAATTTCTT
GTTTATTACTATTAGGTTTATCCCAACTAGTGATTATTGAGAGTTTTTATTACAGAGTCT
TTTCACTTTTGCTATAATACTATTCTATAAGTT
>Saccharomycodes pseudoludwigi SD139_4 18S ribosomal RNA gene, partial sequence; internal transcribed spacer 1, 5.8S ribosomal RNA gene and internal transcribed spacer 2, complete sequence; and 26S ribosomal RNA gene, partial sequence.
GTTTCCGTAGGTGAACCTGCGGAAGGATCATTTAAGAAAAAAACTGTTTATAAACAGACG
GTAGACTTTTCTTGGGGAGAAGTTGTTGATTGCTTTGGCCTGCGCTTAACTGCGCGGCTA
GTAGTTGATGATTTTGTTATTATCCGAGACGAAGGAAACGTCTGATTTTAAAAACATTCT
ACACTTTGGAGTACTTTTTTATTAATGTATTTCTTCCTTGGACGAGCAATTGTTCAAGGG
TTAATAAACACAAACAATTTTTTTTTTAATTTTTAAAACAATTCAAAAATATATCGTTTC
TTTTATTAGAAATATAAAAATTTTAAAACTTTCAACAACGGATCTCTTGGTTCTCGCATC
GATGAAGAACGTAGCGAATTGCGATAAGTAATGTGAATTGCAGATTTTCGTGAATCATTG
AATTTTTGAACGCACATTGCGCCCTTTGGTATTCCAAAGGGCATGCCTGTTTGAGCGTCA
TTTCCTTCTCAAAAGAGTTTTTTTATTCTTTTGGTTGTGAGTGATACTTTTTCCTTTTAC
AGGGAAGGGGTTAACTTGAAATTGTTGCTTAGCAAAGAAGAATTTTGATTAAAATTTCTT
GTTTATTACTATTAGGTTTATCCCAACTAGTGATTATTGAGAGTTTTTATTACAGAGTCT
TTTCACTTTTGCTATAATACTATTCTATAAGTT
>Saccharomycodes pseudoludwigi SD139-4-12-1 18S ribosomal RNA gene, partial sequence; internal transcribed spacer 1, 5.8S ribosomal RNA gene and internal transcribed spacer 2, complete sequence; and 26S ribosomal RNA gene, partial sequence.
GTTTCCGTAGGTGAACCTGCGGAAGGATCATTTAAGAAAAAAACTGTTTATAAACAGACG
GTAGACTTTTCTTGGGGAGAAGTTATTGATTGCTTTGGCCTGCGCTTAACTGCGCGGCTA
GTAGTTGATGATTTTGTTATTATCCGAGACGAAGGAAACGTCTGATTTTAAAAACATTCT
ACACTTTGGAGTACTTTTTTATTAATGTATTTCTTCCTTGGACGAGCAATTGTTCAAGGG
TTAATAAACACAAACAATTTTTTTTT-AATTTTTAACACAATTCAAAAATATATCGTTTC
TTTTATTAGAAATATAAAAATTTTAAAACTTTCAACAACGGATCTCTTGGTTCTCGCATC
GATGAAGAACGTAGCGAATTGCGATAAGTAATGTGAATTGCAGATTTTCGTGAATCATTG
AATTTTTGAACGCACATTGCGCCCTTTGGTATTCCAAAGGGCATGCCTGTTTGAGCGTCA
TTTCCTTCTCAAAAGAGTTTTTTTATTCTTTTGGTTGTGAGTGATACTTTTTCCTTTTAC
AGGGAAGGGGTTAACTTGAAATTGTTGCTTAGCAAAGAAGAATTTTGATTAAAATTTCTT
GTTTATTACTATTAGGTTTATCCCAACTAGTGATTATTGAGAGTTTTTATTACAGAGTCT
TTTCACTTTTGCTATAATACTATTCTATAAGTT
>Saccharomycodes pseudoludwigi SD139_3 18S ribosomal RNA gene, partial sequence; internal transcribed spacer 1, 5.8S ribosomal RNA gene and internal transcribed spacer 2, complete sequence; and 26S ribosomal RNA gene, partial sequence.
GTTTCCGTAGGTGAACCTGCGGAAGGATCATTTAAGAAAAAAACTGTTTATAAACAGACG
GTAGACTTTTCTTGGGGAGAAGTTGTTGATTGCTTTGGCCTGCGCTTAACTGCGCGGCTA
GTAGTTGATGATTTTGTTATTATCCGAGACGAAGGAAACGTCTGATTTTAAAAACATTCT
ACACTTTGGAGTACTTTTTTATTAATGTATTTCTTCCTTGGACGAGCAATTGTTCAAGGG
TTAATAAACACAAACAATTTTTTTTT-AATTTTTAACACAATTCAAAAATATATCGTTTC
TTTTATTAGAAATATAAAAATTTTAAAACTTTCAACAACGGATCTCTTGGTTCTCGCATC
GATGAAGAACGTAGCGAATTGCGATAAGTAATGTGAATTGCAGATTTTCGTGAATCATTG
AATTTTTGAACGCACATTGCGCCCTTTGGTATTCCAAAGGGCATGCCTGTTTGAGCGTCA
TTTCCTTCTCAAAAGAGTTTTTTTATTCTTTTGGTTGTGAGTGATACTTTTTCCTTTTAC
AGGGAAGGGGTTAACTTGAAATTGTTGCTTAGCAAAGAAGAATTTTGATTAAAATTTCTT
GTTTATTACTATTAGGTTTATCCCAACTAGTGATTATTGAGAGTTTTTATTACAGAGTCT
TTTCACTTTTGCTATAATACTATTCTATAAGTT
>Saccharomycodes pseudoludwigi SD139-4-12-3 18S ribosomal RNA gene, partial sequence; internal transcribed spacer 1, 5.8S ribosomal RNA gene and internal transcribed spacer 2, complete sequence; and 26S ribosomal RNA gene, partial sequence.
GTTTCCGTAGGTGAACCTGCGGAAGGATCATTTAAGAAAAAAACTGTTTATAAACAGACG
GTAGACTTTTCTTGGGGAGAAGTTATTGATTGCTTTGGCCTGCGCTTAACTGCGCGGCTA
GTAGTTGATGATTTTGTTATTATCCGAGACGAAGGAAACGTCTGATTTTAAAAACATTCT
ACACTTTGGAGTACTTTTTTATTAATGTATTTCTTCCTTGGACGAGCAATTGTTCAAGGG
TTAATAAACACAAACAATTTTTTTTT-AATTTTTAACACAATTCAAAAATATATCGTTTC
TTTTATTAGAAATATAAAAATTTTAAAACTTTCAACAACGGATCTCTTGGTTCTCGCATC
GATGAAGAACGTAGCGAATTGCGATAAGTAATGTGAATTGCAGATTTTCGTGAATCATTG
AATTTTTGAACGCACATTGCGCCCTTTGGTATTCCAAAGGGCATGCCTGTTTGAGCGTCA
TTTCCTTCTCAAAAGAGTTTTTTTATTCTTTTGGTTGTGAGTGATACTTTTTCCTTTTAC
AGGGAAGGGGTTAACTTGAAATTGTTGCTTAGCAAAGAAGAATTTTGATTAAAATTTCTT
GTTTATTACTATTAGGTTTATCCCAACTAGTGATTATTGAGAGTTTTTATTACAGAGTCT
TTTCACTTTTGCTATAATACTATTCTATAAGTT
>Saccharomycodes pseudoludwigi SD139_4_11 18S ribosomal RNA gene, partial sequence; internal transcribed spacer 1, 5.8S ribosomal RNA gene and internal transcribed spacer 2, complete sequence; and 26S ribosomal RNA gene, partial sequence.
GTTTCCGTAGGTGAACCTGCGGAAGGATCATTTAAGAAAAAAACTGTTTATAAACAGACG
GTAGACTTTTCTTGGGGAGAAGTTATTGATTGCTTTGGCCTGCGCTTAACTGCGCGGCTA
GTAGTTGATGATTTTGTTATTATCCGAGACGAAGGAAACGTCTGATTTTAAAAACATTCT
ACACTTTGGAGTACTTTTTTATTAATGTATTTCTTCCTTGGACGAGCAATTGTTCAAGGG
TTAATAAACACAAACAATTTTTTTTT-AATTTTTAACACAATTCAAAAATATATCGTTTC
TTTTATTAGAAATATAAAAATTTTAAAACTTTCAACAACGGATCTCTTGGTTCTCGCATC
GATGAAGAACGTAGCGAATTGCGATAAGTAATGTGAATTGCAGATTTTCGTGAATCATTG
AATTTTTGAACGCACATTGCGCCCTTTGGTATTCCAAAGGGCATGCCTGTTTGAGCGTCA
TTTCCTTCTCAAAAGAGTTTTTTTATTCTTTTGGTTGTGAGTGATACTTTTTCCTTTTAC
AGGGAAGGGGTTAACTTGAAATTGTTGCTTAGCAAAGAAGAATTTTGATTAAAATTTCTT
GTTTATTACTATTAGGTTTATCCCAACTAGTGATTATTGAGAGTTTTTATTACAGAGTCT
TTTCACTTTTGCTATAATACTATTCTATAAGTT
>Saccharomycodes pseudoludwigi SD139_4_12 18S ribosomal RNA gene, partial sequence; internal transcribed spacer 1, 5.8S ribosomal RNA gene and internal transcribed spacer 2, complete sequence; and 26S ribosomal RNA gene, partial sequence.
GTTTCCGTAGGTGAACCTGCGGAAGGATCATTTAAGAAAAAAACTGTTTATAAACAGACG
GTAGACTTTTCTTGGGGAGAAGTTATTGATTGCTTTGGCCTGCGCTTAACTGCGCGGCTA
GTAGTTGATGATTTTGTTATTATCCGAGACGAAGGAAACGTCTGATTTTAAAAACATTCT
ACACTTTGGAGTACTTTTTTATTAATGTATTTCTTCCTTGGACGAGCAATTGTTCAAGGG
TTAATAAACACAAACAATTTTTTTTT-AATTTTTAACACAATTCAAAAATATATCGTTTC
TTTTATTAGAAATATAAAAATTTTAAAACTTTCAACAACGGATCTCTTGGTTCTCGCATC
GATGAAGAACGTAGCGAATTGCGATAAGTAATGTGAATTGCAGATTTTCGTGAATCATTG
AATTTTTGAACGCACATTGCGCCCTTTGGTATTCCAAAGGGCATGCCTGTTTGAGCGTCA
TTTCCTTCTCAAAAGAGTTTTTTTATTCTTTTGGTTGTGAGTGATACTTTTTCCTTTTAC
AGGGAAGGGGTTAACTTGAAATTGTTGCTTAGCAAAGAAGAATTTTGATTAAAATTTCTT
GTTTATTACTATTAGGTTTATCCCAACTAGTGATTATTGAGAGTTTTTATTACAGAGTCT
TTTCACTTTTGCTATAATACTATTCTATAAGTT
>Yueomyces sinensis RNA polymerase II second largest subunit (rpb2) gene, partial cds.
TTATTCAAAACTTTATTCAGAAAATTAACAAGAGATATTTTCCGTTATATGCAAAGAACT
GTTGAAGAAGCTAAAGATTTCAATATGAAATTAGCTATTAATGCTAAAACAATTACTTCT
GGTTTAAAATATGCTTTAGCTACTGGTAATTGGGGTGAACAAAAGAAAGCTATGTCTTCA
AGGGCTGGTGTTTCTCAAGTTTTAAATAGATATACTTATTCTTCAACTTTATCACATTTA
AGAAGAACAAATACTCCTATTGGTCGTGATGGTAAATTAGCAAAACCAAGACAATTACAT
AATACCCATTGGGGTTTAGTCTGTCCCGCAGAAACTCCTGAAGGTCAAGCTTGTGGTTTA
GTTAAAAATTTATCATTAATGTCATGTATATCGGTTGGTACTGATCCAATGCCTATTATT
ACCTTTTTATCTGAATGGGGTATGGAACCATTAGAAGATTATGTTCCACATCAATCTCCA
GATGCTTCTAGAGTTTTCGTTAATGGTGTTTGGCATGGTGTTCATAGAAATCCTGCTAGA
TTGATGGAAACTTTAAGAACATTGAGAAGAAAGGGTGATATTAATCCAGAAGTTTCAATG
ATTAGAGATATTCGTGAAAAAGAATTAAAAATCTTTACAGATGCCGGTAGAGTTTATAGA
CCATTATTTATTGTTGAAGATGATGAAGATTTAGGCCATAAGGAATTAAAGGTAAGAAAA
GGACATATTGCTAAATTAATGGCAACTGAATATCAAGATATTGAAGGTGGTTTCGAAGAT
GAAGAAGAATATACATGGACTTCGTTATTAAATGAAGGTTTAGTGGAATATATAGATGCT
GAAGAAGAAGAAACAATATTAATTGCTATGGCTCCTGAAGATCTTGAGCCAATGCAACCA
GAAGAGGAAGAAAATGTACCAGTTGAAAAGGTTGATTCTGCTAAACGTATCAAAGCTATT
CAACATGCAGCTACATTCACACATTGTGAAATCCATCCTTCAATGATTTTAGGTGTTGCT
GCTTCTATTATTCCT
>Saccharomycodes sp. strain SD139 RNA polymerase II second largest subunit (rpb2) gene, partial cds.
gtcggtactgacccatcccctattattacgttgatgaatgaatggggtatggagcctttg
gaagactatgttccataccagtctccagatgctacacgtgtttttgttaatggtgtatgg
catggtattcacagaaatccagccaagttggtagatactatcaagaaattaagaagaaga
ggtgatattacacctgaagtttccattgtcagagatattcgtgaaaaggagttgaagatt
ttcaccgatgcgggcagagtttatagaccactatttcttgttgaagataatgaggacaca
ggcataaaagaattaaaagttagaaagggtcatataagaaaattaatgattacagaatat
cacgatattgaaggtggctttgacgaagaagatgaggatgatgataacgaaaaaacaaac
tatacatggtcatcactacttagcgatggattagtggaatatattgatgctgaagaagag
gaaaccatattaatcgcgatgcaacgggaggatttggatccgggagtaagcgtaaatccc
gatctcgaagaagagctggacccagccaggcggattaaaaatatttatcatgctagtact
tttacacactgtgaaattcatccatctatgattttaggtgttgctgcttctattattcca
tttccggatcataaccaatctcctcgtaacacctatcaatcggctatg
>Saccharomycodes sp. strain SD169 RNA polymerase II second largest subunit (rpb2) gene, partial cds.
gtcggtactgacccatcccctattattacgttgatgaatgaatggggtatggagcctttg
gaagactatgttccataccagtctccagatgctacacgtgtttttgttaatggtgtatgg
catggtattcacagaaatccagccaagttggtagatactatcaagaaattaagaagaaga
ggtgatattacacctgaagtttccattgtcagagatattcgtgaaaaggagttgaagatt
ttcaccgatgcgggcagagtttatagaccactatttcttgttgaagataatgaggacaca
ggcataaaagaattaaaagttagaaagggtcatataagaaaattaatgattacagaatat
cacgatattgaaggtggctttgacgaagaagatgaggatgatgataacgaaaaaacaaac
tatacatggtcatcactacttagcgatggattagtggaatatattgatgctgaagaagag
gaaaccatattaatcgcgatgcaacgggaggatttggatccgggagtaagcgtaaatccc
gatctcgaagaagagctggacccagccaggcggattaaaaatatttatcatgctagtact
tttacacactgtgaaattcatccatctatgattttaggtgttgctgcttctattattcca
tttccggatcataaccaatctcctcgtaacacctatcaatcggctatg
>Saccharomycodes sp. strain SD200 RNA polymerase II second largest subunit (rpb2) gene, partial cds.
gtcggtactgacccatcccctattattacgttgatgaatgaatggggtatggagcctttg
gaagactatgttccataccagtctccagatgctacacgtgtttttgttaatggtgtatgg
catggtattcacagaaatccagccaagttggtagatactatcaagaaattaagaagaaga
ggtgatattacacctgaagtttccattgtcagagatattcgtgaaaaggagttgaagatt
ttcaccgatgcgggcagagtttatagaccactatttcttgttgaagataatgaggacaca
ggcataaaagaattaaaagttagaaagggtcatataagaaaattaatgattacagaatat
cacgatattgaaggtggctttgacgaagaagatgaggatgatgataacgaaaaaacaaac
tatacatggtcatcactacttagcgatggattagtggaatatattgatgctgaagaagag
gaaaccatattaatcgcgatgcaacgggaggatttggatccgggagtaagcgtaaatccc
gatctcgaagaagagctggacccagccaggcggattaaaaatatttatcatgctagtact
tttacacactgtgaaattcatccatctatgattttaggtgttgctgcttctattattcca
tttccggatcataaccaatctcctcgtaacacctatcaatcggctatg
>Yueomyces sinensis translation elongation factor 1-alpha (tef1) gene, partial cds.
CACCGTGATTTCATCAAGAATATGATTACTGGTACTTCTCAAGCTGATTGTGCTATCTTA
ATTATTGCTGGTGGTGTCGGTGAATTCGAAGCTGGTATCTCTAAGGATGGTCAAACCAGA
GAACACGCTTTATTAGCTTACACTTTAGGTGTTAGACAATTAATCGTTGCTGTCAACAAG
ATGGATTCCGTTAACTGGGATCAAGCTAGATTCGAAGAAATTTGTAAGGAAACTGCTAAT
TTCATCAAGAAGGTTGGTTACAACCCAAAGACTGTTCCATTCGTTCCAATCTCTGGTTGG
AATGGTGATAACATGATTGAACCAACTACTAACGCTTCTTGGTACAAGGGTTGGGAAAAG
GAAACTAAGTCCGGTGTCGTTAAAGGTAAGACTATCTTAGAAGCTATTGACGCTATCGAA
CCACCAACCAGACCAACTGATAAGCCATTAAGATTACCATTACAAGATGTTTACAAGATC
GGTGGTATCGGTACTGTGCCAGTCGGTAGAGTCGAAACCGGTGTCATTAAGCCAGGTATG
GTTGTCACTTTTGCCCCAGCCGGTGTCACTACTGAAGTTAAATCCGTCGAAATGCATCAC
GAACAATTAGAAGAAGGTGTTCCAGGTGACAATGTCGGTTTCAACGTCAAGAACGTTTCC
GTTAAGGAAATTAGAAGAGGTAACGTTTGTGGTGACTCTAAGAACGATCCACCAAAGGCT
GCTGAATCTTTCAACGCTCAAGTCATTATCTTAAACCATCCAGGTCAAATCTCTGCTGGT
TACTCTCCAGTTTTAGATTGTCACACTGCTCATATTGCTTGTAAGTTCGATGAATTAATC
CAAAAGAACGACAGAAGATCCGGTAAGAAATTAGAAGATGCTCCAAAATTCTTAAAATCT
GGTGACGCTGCTTTAGTTAAATTCGTCCCATCTAAGCCAATGTGTGTTGAAGCTTTCACT
GAATACCCACCATTAGGTAGATTCGCTGTCAGAGATATGAGACAAACTGT
>Saccharomycodes sp. strain SD200 translation elongation factor 1-alpha (tef1) gene, partial cds.
CATCGTGATTTCATCAAGAATATGATTACTGGTACTTCTCAAGCTGATTGTGCTATTTTG
ATTATTGCTGGTGGTGTCGGTGAATTTGAAGCTGGTATCTCCAAGGATGGTCAAACCAGA
GAACACGCTTTGTTGGCCTACACTTTGGGTGTCAAGCAATTGATTGTTGCCATTAACAAG
ATGGATTCCGTTAAATGGGATGAATCTCGTTACCAAGAAATTGTCAAGGAAACCTCCAAC
TTTATCAAGAAGGTTGGTTACAATCCAAAGACTGTTCCATTTGTTCCAATTTCTGGTTGG
AACGGTGACAACATGATTGAAGCCACCACCAACGCTCCATGGTACAAGGGTTGGGAAAAG
GAAACCAAGGCTGGTGTCGTCAAAGGTAAGACTTTGTTAGAAGCTATTGATGCTATTGAA
CCACCATCCAGACCAACTGACAAGCCATTGAGATTGCCATTGCAAGATGTCTACAAGATT
GGTGGTATTGGTACTGTGCCAGTCGGTAGAGTTGAAACCGGTGTTATCAAGCCAGGTATG
ATCGTCACTTTTGCCCCAGGTGGTATTACCACTGAAGTCAAATCTGTTGAAATGCACCAC
GAACAATTGGAAGAAGGTGTTCCAGGTGACAATGTTGGTTTCAACGTCAAGAACGTTTCC
GTCAAGGAAATCAGAAGAGGTAACGTCTGTGGTGACTCCAAGAACGATCCACCAAAGGCT
TGTTCTTCTTTCAACGCTCAAGTTATTATCTTGAACCACCCAGGTCAAATTTCTGTTGGT
TACTCTCCAGTTTTGGATTGTCACACTGCTCACATTGCTTGTAGATTTGATGAATTGATT
GCCAAGAACGACAGAAGATCCGGTAAGAAGTTGGAAGACAATCCAAAATTCTTGAAATCT
GGTGATGCTGCTATGGTCAAATTTGTTCCATCTAAGCCAATGTGTGTTGAAGCTTTCACT
GAATATCCACCATTAGGTAGATTTGCTGTCAGAGATATGAGACAAACCGT
>Saccharomycodes sp. strain SD169 translation elongation factor 1-alpha (tef1) gene, partial cds.
CATCGTGATTTCATCAAGAATATGATTACTGGTACTTCTCAAGCTGATTGTGCTATTTTG
ATTATTGCTGGTGGTGTCGGTGAATTTGAAGCTGGTATCTCCAAGGATGGTCAAACCAGA
GAACACGCTTTGTTGGCCTACACTTTGGGTGTCAAGCAATTGATTGTTGCCATTAACAAG
ATGGATTCCGTTAAATGGGATGAATCTCGTTACCAAGAAATTGTCAAGGAAACCTCCAAC
TTTATCAAGAAGGTTGGTTACAATCCAAAGACTGTTCCATTTGTTCCAATTTCTGGTTGG
AACGGTGACAACATGATTGAAGCCACCACCAACGCTCCATGGTACAAGGGTTGGGAAAAG
GAAACCAAGGCTGGTGTCGTCAAAGGTAAGACTTTGTTAGAAGCTATTGATGCTATTGAA
CCACCATCCAGACCAACTGACAAGCCATTGAGATTGCCATTGCAAGATGTCTACAAGATT
GGTGGTATTGGTACTGTGCCAGTCGGTAGAGTTGAAACCGGTGTTATCAAGCCAGGTATG
ATCGTCACTTTTGCCCCAGGTGGTATTACCACTGAAGTCAAATCTGTTGAAATGCACCAC
GAACAATTGGAAGAAGGTGTTCCAGGTGACAATGTTGGTTTCAACGTCAAGAACGTTTCC
GTCAAGGAAATCAGAAGAGGTAACGTCTGTGGTGACTCCAAGAACGATCCACCAAAGGCT
TGTTCTTCTTTCAACGCTCAAGTTATTATCTTGAACCACCCAGGTCAAATTTCTGTTGGT
TACTCTCCAGTTTTGGATTGTCACACTGCTCACATTGCTTGTAGATTTGATGAATTGATT
GCCAAGAACGACAGAAGATCCGGTAAGAAGTTGGAAGACAATCCAAAATTCTTGAAATCT
GGTGATGCTGCTATGGTCAAATTTGTTCCATCTAAGCCAATGTGTGTTGAAGCTTTCACT
GAATATCCACCATTAGGTAGATTTGCTGTCAGAGATATGAGACAAACCGT
>Saccharomycodes sp. strain SD139 translation elongation factor 1-alpha (tef1) gene, partial cds.
CATCGTGATTTCATCAAGAATATGATTACTGGTACTTCTCAAGCTGATTGTGCTATTTTG
ATTATTGCTGGTGGTGTCGGTGAATTTGAAGCTGGTATCTCCAAGGATGGTCAAACCAGA
GAACACGCTTTGTTGGCCTACACTTTGGGTGTCAAGCAATTGATTGTTGCCATTAACAAG
ATGGATTCCGTTAAATGGGATGAATCTCGTTACCAAGAAATTGTCAAGGAAACCTCCAAC
TTTATCAAGAAGGTTGGTTACAATCCAAAGACTGTTCCATTTGTTCCAATTTCTGGTTGG
AACGGTGACAACATGATTGAAGCCACCACCAACGCTCCATGGTACAAGGGTTGGGAAAAG
GAAACCAAGGCTGGTGTCGTCAAAGGTAAGACTTTGTTAGAAGCTATTGATGCTATTGAA
CCACCATCCAGACCAACTGACAAGCCATTGAGATTGCCATTGCAAGATGTCTACAAGATT
GGTGGTATTGGTACTGTGCCAGTCGGTAGAGTTGAAACCGGTGTYATCAAGCCAGGTATG
ATCGTCACTTTTGCCCCAGGTGGTATTACCACTGAAGTCAAATCTGTTGAAATGCACCAC
GAACAATTGGAAGAAGGTGTTCCAGGTGACAATGTTGGTTTCAACGTCAAGAACGTTTCC
GTCAAGGAAATCAGAAGAGGTAACGTCTGTGGTGACTCCAAGAACGATCCACCAAAGGCT
TGTTCTTCTTTYAACGCTCAAGTTATTATCTTGAACCACCCAGGTCAAATTTCTGTTGGT
TACTCTCCAGTTTTGGATTGTCACACTGCTCACATTGCTTGTAGATTTGATGAATTGATT
GCCAAGAACGACAGAAGATCCGGTAAGAAGTTGGAAGACAATCCAAAATTCTTGAAATCT
GGTGATGCTGCTATGGTCAAATTTGTTCCATCTAAGCCAATGTGTGTTGAAGCTTTCACT
GAATATCCACCATTAGGTAGATTTGCTGTCAGAGATATGAGACAAACCGT
