# Supplementary material for: Reclassification of Saccharomycodes sinensis, Proposal of Yueomyces sinensis gen. nov., comb. nov. within Saccharomycetaceae (Saccharomycetales, Saccharomycotina)
Source: PLoS One. 2015 Sep 16;10(9):e0136987. doi: 10.1371/journal.pone.0136987 (PMC4573984; doi:10.1371/journal.pone.0136987)
Supplement: S1 Table — (XLS) [file pone.0136987.s004.xls]

## Sheet: Sheet1
Species	Strains	SSU	LSU	EF-1a	RPB2
Aciculoconidium aculeatum	NRRL YB-4298	JQ698899	JQ689029	JQ699056	JQ698971
Ambrosiozyma monospora	NRRL Y-1484	JQ698881	EU011590	JQ699031	JQ698945
Alloascoidea africana	NRRL Y-6762	JQ698925	JQ689066	JQ699089	JQ699013
Ascoidea rubescens	NRRL Y-17699A	JQ698885	JQ689011	JQ699035	JQ698949
Babjeviella inositovora	NRRL Y-12698	JQ698917	JQ689053	JQ699080	JQ698996
Barnettozyma populi	NRRL Y-12728	JQ698877	EF550277	EF552501	JQ698938
Botryozyma nematodophila	NRRL Y-17705	JQ698934	DQ442709	JN161158	JQ699024
Candida abiesophila	NRRL Y-11514	JQ698894	EF550212	JQ699051	JQ698965
Candida blankii	NRRL Y-17068	GU597329	DQ438223	GU597341	JQ699004
Candida boidinii	NRRL Y-2332	JQ698882	JQ689009	JQ699032	JQ698946
Candida castellii	NRRL Y-17070	AY046253	AY497680
Candida glabrata	NRRL Y-65	AY046237	AF399771
Candida humilis	NRRL Y-17074	AY046243	AF113891
Candida multigemmis	NRRL Y-17659	AB013535	JQ689037	JQ699064	JQ698980
Candida santjacobensis	NRRL Y-17667	AB018150	JQ689062	GU597343	JQ699006
Cephaloascus fragrans	NRRL Y-6742	JQ698916	JQ689052	JQ699079	JQ698995
Citeromyces matritensis	NRRL Y-2407	JQ698918	JQ689054	JQ699081	JQ698997
Clavispora lusitaniae	NRRL Y-11827	JQ698900	JQ689030	JQ699057	JQ698972
Cyberlindnera americana	NRRL Y-2156	JQ698878	EF550328	EF552552	JQ698940
Cyniclomyces guttulatus	NRRL Y-17561A	JQ698886	JQ689012	JQ699036	JQ698950
Debaryomyces hansenii	NRRL Y-7426	JQ698910	JQ689041	JQ699068	JQ698984
Dekkera bruxellensis	NRRL Y-12961	JQ698898	JQ689028	JQ699055	JQ698969
Dipodascopsis anomala	NRRL Y-7931	DQ519001	JQ689073	JQ699096	JQ699022
Dipodascopsis uninucleata	NRRL Y-17583	JQ698931	DQ518972	DQ496122	JQ699020
Dipodascus albidus	NRRL Y-12859	GU597336	GU597326	GU597348	JQ699018
Eremothecium ashbyi	NRRL Y-1363	AY046269	AF399818
Eremothecium coryli	NRRL Y-12970	AY046266	AF399815
Eremothecium cymbalariae	NRRL Y-17582	AY046268	JQ689024	JQ699048	JQ698962
Eremothecium gossypii	NRRL Y-1056	AY046265	AF399814
Eremothecium sinecaudum	NRRL Y-17231	AY046267	AF399816
Galactomyces geotrichum	NRRL Y-17569	JQ698930	JQ689071	JQ699094	JQ699019
Hanseniaspora guilliermondii	NRRL Y-1625	AY046256	AF399797
Hanseniaspora occidentalis	NRRL Y-7946	AY046260	AF399801
Hanseniaspora osmophila	NRRL Y-1613	AY046259	AF399800
Hanseniaspora uvarum	NRRL Y-1614	AY046257	U84229
Hanseniaspora valbyensis	NRRL Y-1626	JQ698893	JQ689026	JQ699050	JQ698964
Hanseniaspora vineae	NRRL Y-17529	AY046258	AF399799
Hyphopichia burtonii	NRRL Y-1933	JQ698903	GU597324	GU597339	JQ698975
Hyphopichia heimii	NRRL Y-7502	JQ698904	JQ689033	JQ699060	JQ698976
Kazachstania viticola	NRRL Y-27206	JQ698889	JQ689020	JQ699044	JQ698958
Kazachstania aerobia	AS 2.2384	AY881652	AY582127
Kazachstania africana	NRRL Y-8276	AY046229	AY048159
Kazachstania aquatica	AS 2.0706	AY881650	AY881651
Kazachstania barnettii	NRRL Y-27223	AY046242	AY048164
Kazachstania bulderi	NRRL Y-27203	AY046241	AF398486
Kazachstania exigua	NRRL Y-12640	X98868	U68553
Kazachstania gamospora	NBRC 11056	AB087375	AB087388
Kazachstania hellenica	D9W17	EU075206	EF620861
Kazachstania humaticus	CBS8893	AB016513	AB040999
Kazachstania jiainicus	SF1S05	KC881057	EF460568
Kazachstania kunashirensis	NRRL Y-27339	AY046235	AF398483
Kazachstania lodderae	NRRL Y-8280	X83824	AY048161
Kazachstania martiniae	NRRL Y-409	AY046231	AF398481
Kazachstania naganishii	CBS 8797	AB016512	AB088404
Kazachstania piceae	NRRL Y-17977	AY046233	U84346
Kazachstania rosinii	NRRL Y-17919	AY046232	AY048160
Kazachstania servazzii	NRRL Y-12661	Z75581	U68558
Kazachstania siamensis	ATCC MYA-4466	AB270532	AB258462
Kazachstania sinensis	NRRL Y-27222	AY046238	AF398484
Kazachstania spencerorum	NRRL Y-17920	X97807	AY048162
Kazachstania taianensis	TATR11-1	GQ181169	GQ181169
Kazachstania telluris	CBS 2985	AY046236	AJ276116
Kazachstania transvaalensis	NRRL Y-17245	AY046230	AF399765
Kazachstania turicensis	NRRL Y-27345	AY046240	AF398485
Kazachstania unispora	NRRL Y-1556	AY046228	U68554
Kazachstania viticola	NRRL Y-27206	AY046234	AF398482
Kazachstania wufongensis	FN21S03	FJ153102	EF460536
Kazachstania yakushimaensis	CBS 8894	AB016514	AB041000
Kazachstania zonata	NBRC 100504	AB198184	AB198187
Kloeckera lindneri	NRRL Y-17531	AY046255	AF399796
Kluyveromyces aestuarii	NRRL YB-4510	X89520	AF399808
Kluyveromyces dobzhanskii	NRRL Y-1974	X83822	AF399813
Kluyveromyces lactis	NRRL Y-8279	AY046264	U94922
Kluyveromyces marxianus	NRRL Y-8281	X89523	U94924	JQ699047	JQ698961
Kluyveromyces nonfermentans	NRRL Y-27343	AY046262	AF398490
Kluyveromyces wickerhamii	NRRL Y-8286	AY046263	AF399810
Kodamaea ohmeri	NRRL Y-1932	GU597327	GU597323	GU597338	JQ698970
Komagatella pastoris	NRRL Y-1603	JQ698928	JQ689069	JQ699092	JQ699016
Kregervanrija fluxuum	NRRL YB-4273	JQ698897	EF550268	JQ699054	JQ698968
Kuraishia capsulata	NRRL Y-1842	JQ698883	EF550270	JQ699033	JQ698947
Kurtzmaniella cleridarum	NRRL Y-48386	JQ698907	JQ689038	JQ699065	JQ698981
Lachancea cidri	NRRL Y-12634	X91085	AF399803
Lachancea fermentati	NRRL Y-1559	X77930	AF399804
Lachancea kluyveri	NRRL Y-12651	Z75580	U68552
Lachancea thermotolerans	NRRL Y-8284	X89526	JQ689022	JQ699046	JQ698960
Lachancea waltii	NRRL Y-8285	X89527	AF399806
Lipomyces starkeyi	NRRL Y-11557	JQ698932	JQ689072	JQ699095	JQ699021
Lodderomyces elongisporus	NRRL YB-4239	JQ698906	JQ689035	JQ699062	JQ698978
Magnusiomyces magnusii	NRRL Y-17563A	JQ698929	JQ689070	JQ699093	JQ699017
Metschnikowia agaves	NRRL Y-17915	JQ698901	JQ689031	JQ699058	JQ698973
Metschnikowia bicuspidata	NRRL YB-4993	JQ698902	JQ689032	JQ699059	JQ698974
Meyerozyma guilliermondii	NRRL Y-2075	JQ698913	JQ689047	JQ699074	JQ698990
Middelhovenomyces petrohuensis	NRRL Y-17663	AB018148	JQ689061	GU597342	JQ699005
Middelhovenomyces tepae	NRRL Y-17670	AB018153	JQ689063	JQ699087	JQ699007
Millerozyma farinosa	NRRL Y-7553	AB054281	JQ689046	JQ699073	JQ698989
Nadsonia fulvescens	NRRL Y-12810	JQ698923	JQ689059	JQ699086	JQ699002
Nakaseomyces bacillisporus	NRRL Y-17846	AY046252	AF399793
Nakaseomyces delphensis	NRRL Y-2379	X83823	JQ689014	JQ699038	JQ698952
Nakazawaea holstii	NRRL Y-2155	JQ698919	JQ689055	JQ699082	JQ698998
Naumovozyma baii	BW21	JX087438	JX087438
Naumovozyma castellii	NRRL Y-12630	Z75577	U68557
Naumovozyma dairenensis	NRRL Y-12639	Z75579	JQ689019	JQ699043	JQ698957
Ogataea angusta	NRRL Y-2214	JQ698879	EF550269	JQ699027	JQ698941
Ogataea glucozyma	NRRL YB-2185	EU011706	EU011626	JQ699029	JQ698943
Ogataea methanolica	NRRL Y-7685	EU011718	JQ689008	JQ699028	JQ698942
Ogataea minuta	NRRL Y-411	JQ698880	EU011618	JQ699030	JQ698944
Pachysolen tannophilus	NRRL Y-2460	JQ698920	JQ689056	JQ699083	JQ698999
Peterozyma toletana	NRRL YB-4247	JQ698921	JQ689057	JQ699084	JQ699000
Phaffomyces opuntiae	NRRL Y-11707	JQ698927	JQ689068	JQ699091	JQ699015
Pichia membranifaciens	NRRL Y-2026	JQ698896	EF550227	JQ699053	JQ698967
Priceomyces castillae	NRRL Y-7501	JQ698909	JQ689040	JQ699067	JQ698983
Priceomyces haplophilus	NRRL Y-7860	JQ698908	JQ689039	JQ699066	JQ698982
Saccharomyces bayanus	NRRL Y-12624	AY046227	U94931
Saccharomyces cariocanus	NRRL Y-27337	AY046224	AF398478
Saccharomyces cerevisiae	NRRL Y-12632	Z75578	JQ689017	JQ699041	JQ698955
Saccharomyces kudriavzevii	NRRL Y-27339	AY046226	AB040995
Saccharomyces mikatae	NRRL Y-27341	AY046225	AB040996
Saccharomyces paradoxus	NRRL Y-17217	X97806	U68555
Saccharomyces pastorianus	CBS 6904	X97805	AY007895
Saccharomycodes ludwigii	NRRL Y-12793	JQ698892	JQ689025	JQ699049	JQ698963
Saccharomycodes pseudoludwigii	CGMCC2.04525= SD139	KP866232	KP866234	KP866227	KP866229
Saccharomycodes pseudoludwigii	CGMCC2.04526=SD169	KP866237	KP866237	KP866226	KP866230
Saccharomycodes pseudoludwigii	CGMCC2.04527=SD200	KP866236	KP866236	KP866225	KP866231
Saccharomycopsis capsularis	NRRL Y-17639	JQ698884	JQ689010	JQ699034	JQ698948
Saturnispora dispora	NRRL Y-1447	JQ698895	JQ689027	JQ699052	JQ698966
Scheffersomyces spartinae	NRRL Y-7322	AB054292	JQ689045	JQ699072	JQ698988
Scheffersomyces stipitis	NRRL Y-7124	JQ698912	JQ689044	JQ699071	JQ698987
Schwanniomyces etchellsii	NRRL Y-7121	AB054258	JQ689043	JQ699070	JQ698986
Schwanniomyces occidentalis	NRRL Y-10	JQ698911	JQ689042	JQ699069	JQ698985
Spathaspora passalidarum	NRRL Y-27907	DQ232894	JQ689036	JQ699063	JQ698979
Spencermartinsiella europaea	NRRL Y-48265	GU597333	GU597325	GU597345	JQ699008
Sporopachydermia lactativora	NRRL Y-11591	JQ698922	JQ689058	JQ699085	JQ699001
Starmera amethionina	NRRL Y-10978	JQ698876	JQ689006	EF552506	JQ698937
Starmerella bombicola	NRRL Y-17069	JQ698924	JQ689065	JQ699088	JQ699012
Sugiyamaella smithiae	NRRL Y-17850	GU597334	DQ438218	GU597346	JQ699010
Tetrapisispora arboricola	NRRL Y-27308	AY046247	AF398488
Tetrapisispora blattae	NRRL Y-10934	AY046244	AY048165
Tetrapisispora iriomotensis	NRRL Y-27309	AY046248	AF398489
Tetrapisispora nanseiensis	NRRL Y-27310	AY046246	AF398487
Tetrapisispora phaffii	NRRL Y-8282	JQ698887	JQ689013	JQ699037	JQ698951
Torulaspora delbrueckii	NRRL Y-866	X98120	JQ689018	JQ699042	JQ698956
Torulaspora franciscae	NRRL Y-17532	AY046250	AF399784
Torulaspora globosa	CBS 764	X84639	KF300889
Torulaspora microellipsoides	NRRL Y-1549	X90756	AF399783
Torulaspora pretoriensis	CBS 2187	X84638	KF300887
Trichomonascus petasosporus	NRRL YB-2092	GU597332	JQ689064	GU597344	JQ699009
Trigonopsis variabilis	NRRL Y-1579	JQ698933	JQ689074	JQ699097	JQ699023
Vanderwaltozyma polyspora	NRRL Y-8283	JQ698890	JQ689021	JQ699045	JQ698959
Vanderwaltozyma yarrowii	NRRL Y-17763	X89528	AY048170
Wickerhamia fluorescens	NRRL YB-4819	JQ698905	JQ689034	JQ699061	JQ698977
Wickerhamiella domercqiae	NRRL Y-6692	GU597335	DQ438240	GU597347	JQ699011
Wickerhamomyces anomalus	NRRL Y-1785	AY046270	JN562717
Wickerhamomyces canadensis	NRRL Y-1888	EF550438	JQ689007	EF552524	JQ698939
Yamadazyma mexicana	NRRL Y-11818	AB054285	JQ689049	JQ699076	JQ698992
Yamadazyma philogaea	NRRL Y-7813	JQ698914	JQ689048	JQ699075	JQ698991
Yamadazyma scolyti	NRRL Y-5512	AB054286	JQ689050	JQ699077	JQ698993
Yamadazyma triangularis	NRRL Y-5714	JQ698915	JQ689051	JQ699078	JQ698994
Yarrowia lipolytica	NRRL YB-423	JQ698926	JQ689067	JQ699090	JQ699014
Zygoascus hellenicus	NRRL Y-7136	GU597328	JQ689060	GU597340	JQ699003
Zygosaccharomyces bailii	ATCC 58445	X91083	JX458117
Zygosaccharomyces bisporus	NRRL Y-12626	X91084	AF399790
Zygosaccharomyces kombuchaensis	NRRL YB-4811	AF339890	AF339904
Zygosaccharomyces lentus	NRRL Y-27276	AF339889	AF399792
Zygosaccharomyces mellis	NRRL Y-12628	AF339891	AF399788
Zygosaccharomyces rouxii	NRRL Y-229	X90758	JQ689016	JQ699040	JQ698954
Zygotorulaspora florentina	NRRL Y-1560	X91086	AF399774
Zygotorulaspora mrakii	NRRL Y-12654	JQ698888	JQ689015	JQ699039	JQ698953
Schizosaccharomyces pombe	NRRL Y-12796	JQ698936	JQ689077	EF552572	D13337
Saitoella complicata	NRRL Y-17804	JQ698935	JQ689076	JN161159	JQ699026
Tortispora caseinolytica	NRRL Y-17796	GU597337	JQ689075	GU597349	JQ699025

## Sheet: Sheet2
Saccharomycodes sinensis	AS 2.1395	KP866235	KP866235	KP866235	KP866224	KP866228
Wickerhamomyces anomalus	NRRL Y-1785	AY046270	JN562717	JN562719
Zygosaccharomyces bailii	ATCC 58445	X91083	JX458117	JX458098
Zygosaccharomyces bisporus	NRRL Y-12626	X91084	AF399790	AY046192
Zygosaccharomyces kombuchaensis	NRRL YB-4811	AF339890	AF339904	AY046193
Zygosaccharomyces lentus	NRRL Y-27276	AF339889	AF399792	AY046194
Zygosaccharomyces mellis	NRRL Y-12628	AF339891	AF399788	AY046190
Zygosaccharomyces rouxii	NRRL Y-229	AY046251	AF399787	AY046189
Zygotorulaspora florentina	NRRL Y-1560	X91086	AF399774	AY046168
Zygotorulaspora mrakii	NRRL Y-12654	AY046239	AF399775	AY046169
